# Supplementary material for: Triterpenes and Pheophorbides from Camellia ptilosperma and Their Cytotoxicity, Photocytotoxicity, and Photodynamic Antibacterial Activity
Source: Molecules. 2023 Oct 12;28(20):7058. doi: 10.3390/molecules28207058 (PMC10609551; doi:10.3390/molecules28207058)
Supplement: Supplementary file 1 [file molecules-28-07058-s001.zip]

Archive with 1 entries (1 files):
- molecules-2649594-supplementary.pdf
